# Supplementary material for: Validation of an automatic tool for the rapid measurement of brain atrophy and white matter hyperintensity: QyScore®
Source: Eur Radiol. 2022 Jan 1;32(5):2949–61. doi: 10.1007/s00330-021-08385-9 (PMC9038894; doi:10.1007/s00330-021-08385-9)
Supplement: Supplementary file 1 — Supplementary file1 (XLSX 28 KB) [file 330_2021_8385_MOESM1_ESM.xlsx]

## Sheet: HP-AM database
Database	Identifier
ADNI	005_S_0553_20070614
ADNI	011_S_0021_20121004
ADNI	023_S_0331_20060412
ADNI	072_S_2027_20100722
ADNI	127_S_4198_20110901
ADNI	130_S_0956_20061106
ADNI	136_S_0429_20060627
ADNI	137_S_0668_20130829
OASIS1	21_OAS1_0007
Kirby21	23_KKI2009-36-MPRAGE
Kirby21	26_KKI2009-38-MPRAGE
PPMI	3083_20121120
Kirby21	30_KKI2009-03-MPRAGE
PPMI	3316_20120418
OASIS1	33_OAS1_0069
PPMI	3585_20120625
OASIS1	35_OAS1_0173
PPMI	3658_20111202
PPMI	3762_20111130
OASIS1	43_OAS1_0190
OASIS1	45_OAS1_0429
PPMI	48_PPMI_3073
OASIS1	50_OAS1_0275
OASIS1	51_OAS1_0266
PPMI	52_PPMI_3767
PPMI	57_PPMI_3151
ADNI	59_ADNI_003_S_4900
ADNI	60_ADNI_020_S_1288
PPMI	72_PPMI_3389
ADNI	75_ADNI_011_S_4278
ANM	77_ANM_KPOCTL016
ADNI	89_ADNI_016_S_4121
OASIS1	90_OAS1_0083
OASIS1	OAS1_0004_MR1
OASIS1	OAS1_0012_MR1
OASIS1	OAS1_0055_MR1
OASIS1	OAS1_0062_MR1
OASIS1	OAS1_0086_MR1
OASIS1	OAS1_0131_MR1
OASIS1	OAS1_0144_MR1
OASIS1	OAS1_0145_MR2
OASIS1	OAS1_0167_MR1
OASIS1	OAS1_0426_MR1
OASIS1	OAS1_0455_MR1

## Sheet: GM-WM database
Database	Identifier
ADNI	130_S_0956_20061106
ADNI	136_S_0429_20060627
ADNI	137_S_0668_20130829
OASIS	21_OAS1_0007
Kirby	23_KKI2009-36-MPRAGE
Kirby	26_KKI2009-38-MPRAGE
PPMI	3083_20121120
Kirby	30_KKI2009-03-MPRAGE
OASIS	33_OAS1_0069
OASIS	35_OAS1_0173
PPMI	3762_20111130
OASIS	43_OAS1_0190
OASIS	45_OAS1_0429
PPMI	48_PPMI_3073
OASIS	50_OAS1_0275
OASIS	51_OAS1_0266
PPMI	52_PPMI_3767
PPMI	57_PPMI_3151
ADNI	59_ADNI_003_S_4900
ADNI	60_ADNI_020_S_1288
PPMI	72_PPMI_3389
ADNI	75_ADNI_011_S_4278
AddNeuromed	77_ANM_KPOCTL016
ADNI	89_ADNI_016_S_4121
OASIS	90_OAS1_0083
OASIS	OAS1_0055_MR1
OASIS	OAS1_0167_MR1
OASIS	OAS1_0426_MR1

## Sheet: WMH_database
Database	Identifier
ADNI	100_S_4469
ADNI	067_S_2301
ADNI	130_S_4352
ADNI	018_S_2180
ADNI	035_S_4114
ADNI	022_S_5004
ADNI	072_S_2093
NIFD	2_S_0023
ADNI	029_S_4384
LITMS	patient01
NIFD	2_S_0018
LITMS	patient02
ADNI	129_S_2332
ADNI	068_S_4424
LITMS	patient03
LITMS	patient04
LITMS	patient05
ADNI	135_S_5273
LITMS	patient06
LITMS	patient07
ADNI	035_S_4085
LITMS	patient08
LITMS	patient09
ADNI	126_S_4712
NIFD	2_S_0020
ADNI	131_S_0123
LITMS	patient10
ADNI	127_S_5200
ADNI	027_S_0120
ADNI	052_S_0671
LITMS	patient11
LITMS	patient12
ADNI	003_S_2374
LITMS	patient13
ADNI	002_S_0729
ADNI	153_S_4133
ADNI	127_S_4301
LITMS	patient14
ADNI	029_S_4327
LITMS	patient15
ADNI	099_S_4205
ADNI	123_S_2055
LITMS	patient16
ADNI	094_S_2216
ADNI	041_S_4974
ADNI	073_S_2264
ADNI	082_S_5029
ADNI	029_S_4327
ADNI	029_S_4327
LITMS	patient17
ADNI	003_S_4288
ADNI	013_S_1186
ADNI	027_S_5109
ADNI	127_S_4992
ADNI	019_S_4549
LITMS	patient18
LITMS	patient19
NIFD	1_S_0086
NIFD	1_S_0116
ADNI	099_S_4157
ADNI	037_S_4770
ADNI	082_S_2099
LITMS	patient20
NIFD	1_S_0151
NIFD	1_S_0086
NIFD	1_S_0137
ADNI	131_S_0384
NIFD	1_S_0299
NIFD	1_S_0140
ADNI	027_S_5083
NIFD	1_S_0126
LITMS	patient21
NIFD	1_S_0220
ADNI	035_S_4784
NIFD	1_S_0230
LITMS	patient22
NIFD	1_S_0117
NIFD	1_S_0105
ADNI	027_S_5288
ADNI	082_S_2307
ADNI	067_S_4728
NIFD	1_S_0145
LITMS	patient23
LITMS	patient24
LITMS	patient25
NIFD	1_S_0116
ADNI	021_S_4254
ADNI	010_S_4442
LITMS	patient26
ADNI	135_S_6284
ADNI	006_S_4449
ADNI	053_S_2357
ADNI	021_S_4402
LITMS	patient27
MEMORA	1397_MAR
MEMORA	2117_BRU
ADNI	073_S_4403
ADNI	141_S_1004
LITMS	patient28
LITMS	patient29
ADNI	137_S_4816
LITMS	patient30
MEMORA	1930_HUC
ADNI	072_S_4131
ADNI	068_S_4067
ADNI	016_S_4583
ADNI	027_S_5197
NIFD	1_S_0283
ADNI	072_S_4131
ADNI	037_S_4071
ADNI	941_S_4100
ADNI	029_S_4290

## Sheet: Summary Table
Database	GM and WM			HP and AM			WMH
	N	Volumes (ml)		N	Volumes (ml)		N	Volumes (ml)
		[mean (sd)]			[mean (sd)]			[mean (sd)]
		GM	WM		HP	AM
ADNI	7	666.66 (56.69)	441.62 (82.53)	12	5.24 (0.83)	2.54(0.56)	61	20.30(20.87)
OASIS	11	706.57 (114.75)	471.82 (47.65)	19	6.08 (0.55)	3.00(0.28)
PPMI	6	618.94(20.04)	476.34 (14.39)	9	5.94 (0.68)	2.96 (0.38)
ANM	1	634.91	459.65	1	6.48	3.34
SCI-COG/REACTIV/MEMORA	2	636.18(8.67)	427.01 (11.55)	6	5.69 (0.34)	2.87(0.21)	21	18.93 (15.81)
KIKI2009/Kirby	3	706.72(46.20)	470.78 (51.55)	3	6.45 (0.33)	3.39 (0.17)
LIMTS	--	--	--	--	--	--	30	13.66(12.66)
FTLDNI	--	--	--	--	--	--	18	22.71 14.36
Abbreviations: ADNI = Alzheimer’s Disease Neuroimaging Initiative; OASIS = Open Access Series of Imaging Studies; PPMI = Parkinson Progression Markers Initiative; ANM = AddNeuroMed; SCI-COG = the Clinically Isolated Syndrome – COGnitive; FTLDN = Frontotemporal Lobar Degeneration Neuroimaging Initiative
